# Supplementary material for: Comparison of the Transformation Ability of the Major Saponins in Panax notoginseng by Penicillum fimorum Enzyme and Commercial β-glucosidase
Source: Microorganisms. 2025 Feb 23;13(3):495. doi: 10.3390/microorganisms13030495 (PMC11944306; doi:10.3390/microorganisms13030495)
Supplement: Supplementary file 1 [file microorganisms-13-00495-s001.zip]

Archive with 1 entries (1 files):
- microorganisms-3474373-supplementary.pdf
